# Supplementary material for: Host EPAC1 Modulates Rickettsial Adhesion to Vascular Endothelial Cells via Regulation of ANXA2 Y23 Phosphorylation
Source: Pathogens. 2021 Oct 12;10(10):1307. doi: 10.3390/pathogens10101307 (PMC8537355; doi:10.3390/pathogens10101307)
Supplement: Supplementary file 1 [file pathogens-10-01307-s001.zip]

Archive with 1 entries (1 files):
- pathogens-1415085-supplementary.pdf
